# Supplementary material for: Comparative analysis of the rhizosphere microbiome and transcriptome in clubroot-susceptible and resistant rapeseed (Brassica napus)
Source: Front Plant Sci. 2026 Apr 21;17:1729220. doi: 10.3389/fpls.2026.1729220 (PMC13139148; doi:10.3389/fpls.2026.1729220)
Supplement: DATASET 1 — Summary of transcriptome sequencing and mapping statistics. [file DataSheet1.xlsx]

## Sheet: Sheet1
Dataset 1. Summary of transcriptome sequencing and mapping statistics.
Sample	Q20 (%)	Q30 (%)	Deduplicated percentage	GC (%)	raw reads	clean reads	clean raw read ratio (%)	raw base (G)	clean base (G)	clean raw base ratio (%)	total mapped (%)	unique (%)
Uni_HYZ62_1	100	100	54.7	47	37331742	37278398	99.86	5.58	5.52	98.92	96.43	95.8
Uni_HYZ62_2	100	100	52.95	47	38317864	38263362	99.86	5.72	5.66	98.95	96.75	95.78
Uni_HYZ62_3	100	100	54.25	47	37245688	37189946	99.85	5.56	5.49	98.74	96.62	95.73
Ino_HYZ62_1	100	100	54.95	49.5	33104526	33050290	99.84	4.95	4.89	98.79	76.65	95.53
Ino_HYZ62_2	100	100	57.2	49	30345998	30298604	99.84	4.53	4.48	98.9	79.68	95.55
Ino_HYZ62_3	100	100	53.4	49	37336512	37283272	99.86	5.56	5.5	98.92	80.56	95.57
Uni_HYZ5R_1	100	100	55.2	47	33454124	33404250	99.85	4.94	4.89	98.99	96.61	95.3
Uni_HYZ5R_2	100	100	51.45	47	41758878	41702466	99.86	6.19	6.12	98.87	96.71	95.32
Uni_HYZ5R_3	100	100	54.45	47	36871976	36824146	99.87	5.48	5.42	98.91	96.25	95.42
Ino_HYZ5R_1	100	100	52.05	48	41846038	41788788	99.86	6.21	6.14	98.87	90.9	95.43
Ino_HYZ5R_2	100	100	52.45	47	39656444	39602098	99.86	5.88	5.82	98.98	91.95	95.58
Ino_HYZ5R_3	100	100	53.1	48	36824020	36772518	99.86	5.47	5.41	98.9	91.47	95.55
