# Supplementary material for: Comparative analysis of the rhizosphere microbiome and transcriptome in clubroot-susceptible and resistant rapeseed (Brassica napus)
Source: Front Plant Sci. 2026 Apr 21;17:1729220. doi: 10.3389/fpls.2026.1729220 (PMC13139148; doi:10.3389/fpls.2026.1729220)
Supplement: DATASET 2 — Summary of high-throughput sequencing dataset. [file DataSheet2.xlsx]

## Sheet: Sheet1
Dataset 2. Summary of high-throughput sequencing data.
Bacteria	Amplified region	Insert size (bp)	Sequencing length (bp)	Raw_reads	Raw base (bp)
	338F_806R	468	PE250	3000561	750140250
	Sample information	Seqence number after quality filtering and denoising	ASVs number after quality filtering and denoising	ASVs number after rarefied
	Ino_HYZ5R_1	32592	1248	441
	Ino_HYZ5R_2	28666	1501	559
	Ino_HYZ5R_3	38292	2042	642
	Ino_HYZ5R_4	40263	2082	631
	Ino_HYZ5R_5	40657	2284	700
	Ino_HYZ5R_6	40660	1925	638
	Ino_HYZ62_1	32611	1739	625
	Ino_HYZ62_2	47500	2044	729
	Ino_HYZ62_3	37567	1665	649
	Ino_HYZ62_4	42115	1974	727
	Ino_HYZ62_5	47385	2334	681
	Ino_HYZ62_6	53763	2391	730
	Uni_HYZ5R_1	43160	2122	660
	Uni_HYZ5R_2	32749	1685	556
	Uni_HYZ5R_3	37698	1668	632
	Uni_HYZ5R_4	42069	2008	683
	Uni_HYZ5R_5	40411	1789	644
	Uni_HYZ5R_6	40382	1831	672
	Uni_HYZ62_1	38015	2244	619
	Uni_HYZ62_2	40126	2093	678
	Uni_HYZ62_3	41660	2091	694
	Uni_HYZ62_4	40658	1969	701
	Uni_HYZ62_5	35845	1858	628
	Uni_HYZ62_6	42751	2069	753
	Average	39899.8	1944	653
Fungi	Amplified region	Insert size (bp)	Sequencing length (bp)	Raw_reads	Raw base (bp)
	ITS1F_ITS2R	350	PE250	3033242	758310500
	Sample information	Seqence number after quality filtering and denoising	ASVs number after quality filtering and denoising	ASVs number after rarefied
	Ino_HYZ5R_1	63191	298	226
	Ino_HYZ5R_2	74444	268	205
	Ino_HYZ5R_3	76283	337	272
	Ino_HYZ5R_4	50423	264	220
	Ino_HYZ5R_5	66955	312	252
	Ino_HYZ5R_6	76402	313	240
	Ino_HYZ62_1	52877	309	246
	Ino_HYZ62_2	54429	332	268
	Ino_HYZ62_3	63345	292	235
	Ino_HYZ62_4	68852	315	262
	Ino_HYZ62_5	70567	311	245
	Ino_HYZ62_6	79663	352	284
	Uni_HYZ5R_1	63042	259	208
	Uni_HYZ5R_2	67558	226	184
	Uni_HYZ5R_3	67653	236	184
	Uni_HYZ5R_4	67743	272	218
	Uni_HYZ5R_5	59971	259	211
	Uni_HYZ5R_6	77546	226	169
	Uni_HYZ62_1	58141	306	247
	Uni_HYZ62_2	63201	334	249
	Uni_HYZ62_3	63612	343	258
	Uni_HYZ62_4	68177	302	241
	Uni_HYZ62_5	63877	320	259
	Uni_HYZ62_6	69794	308	251
	Average	66156.1	295.583	234.75
