# Supplementary material for: Comparative analysis of the rhizosphere microbiome and transcriptome in clubroot-susceptible and resistant rapeseed (Brassica napus)
Source: Front Plant Sci. 2026 Apr 21;17:1729220. doi: 10.3389/fpls.2026.1729220 (PMC13139148; doi:10.3389/fpls.2026.1729220)
Supplement: DATASET 3 — Differentially expressed genes were significantly enriched in the plant-pathogen interaction pathway (ko04626). The experimental treatments included: inoculated HYZ62 (Ino_HYZ62), uninoculated HYZ62 (Uni_HYZ62), inoculated HYZ5R (Ino_HYZ5R), and uninoculated HYZ5R (Uni_HYZ5R). These genes were screened based on KEGG enrichment analysis results. The log2FC values in red, green, and black indicate significant upregulation, downregulation, and insignificant changes in gene expression, respectively. “NA” stands for “not available”, indicating that no information was provided. Differential gene expression analysis was conducted using edgeR (version 3.42.4). Raw read counts were normalized using the TMM (trimmed mean of M-values) method to correct for library size differences. A negative binomial generalized linear model was fitted to the count data to estimate dispersion parameters and account for biological variability. log2FC was calculated from the model coefficients representing the contrast between treatment and control groups. Statistical significance was determined using edgeR’s exact test (for simple comparisons) or quasi-likelihood F-test (for complex designs), which are specifically designed for overdispersed count data. The resulting P-values were adjusted for multiple testing using the Benjamini-Hochberg procedure to obtain FDR. [file DataSheet3.xlsx]

## Sheet: Sheet1
Dataset 3. Differentially expressed genes were significantly enriched in the plant-pathogen interaction pathway (ko04626).
Geneid	KEGG_Orthology	Orthology	Ino_HYZ5R vs Uni_HYZ5R		Ino_HYZ62 vs Uni_HYZ62		Uni_HYZ5R vs Uni_HYZ62		Ino_HYZ5R vs Ino_HYZ62
			log2FC	FDR	log2FC	FDR	log2FC	FDR	log2FC	FDR
A07p33390.1_BnaDAR	K02183	CALM	1.33929	0.00103211	0.669551	0.00330477	-0.988273	0.00062829	-0.303619	0.15778
C06p39790.1_BnaDAR	K02183	CALM	1.00816	0.00564924	1.2928	8.64e-05	-0.390638	0.0469887	-0.65975	0.0368909
A02p08090.1_BnaDAR	K05391	CNGC	-0.79507	0.00736287	-1.45521	0.000269759	-0.408748	0.0461225	0.265025	0.396351
A05p32140.1_BnaDAR	K05391	CNGC	-0.432507	0.341678	-1.5551	0.00128795	-0.482148	0.208447	0.655069	0.159926
A10p23480.1_BnaDAR	K05391	CNGC	-0.583805	0.156048	-1.27763	0.000528332	-0.0177912	0.945472	0.687259	0.140565
C02p13740.1_BnaDAR	K05391	CNGC	-0.510959	0.0224099	-1.28006	7.58e-05	-0.466772	0.0206063	0.315731	0.132477
C05p48680.1_BnaDAR	K05391	CNGC	-0.768889	0.014905	-1.41598	0.00188354	-0.0862619	0.776146	0.571769	0.133102
C09p61710.1_BnaDAR	K05391	CNGC	-1.62486	0.0163262	-2.67866	6.7e-05	-0.914825	0.0127996	NA	NA
A04p18320.1_BnaDAR	K05391	CNGC	-0.481195	0.104465	-0.801737	0.0158562	0.906687	0.00417083	1.23938	0.00491991
C01p46520.1_BnaDAR	K05391	CNGC	0.292125	0.441431	-1.28355	0.00767785	0.617624	0.0690486	2.20554	0.00169441
C03p49120.1_BnaDAR	K05391	CNGC	0.428095	0.0501468	-1.34767	0.0256177	-1.11352	0.00855429	0.672346	0.124952
A02p01420.1_BnaDAR	K13412	CPK	1.48328	0.0238567	1.16276	0.0320138	NA	NA	0.963325	0.0532411
A03p36680.1_BnaDAR	K13412	CPK	0.609435	0.0462824	1.28709	0.0012131	0.387342	0.220202	-0.277968	0.332796
A04p07470.1_BnaDAR	K13412	CPK	1.39278	0.00841517	1.25245	0.00853847	-0.78921	0.121205	-0.633944	0.0713523
A04p27370.1_BnaDAR	K13412	CPK	2.34158	0.00130055	2.4443	0.000768302	NA	NA	0.838396	0.0516577
A01p14950.1_BnaDAR	K13412	CPK	-0.135745	0.704452	-0.110196	0.655711	-1.35617	0.000284488	-1.36787	0.00303682
A02p05560.1_BnaDAR	K13412	CPK	-0.444768	0.0131004	0.0175373	0.949401	1.89581	2.39302e-06	1.45005	0.000475284
A02p40930.1_BnaDAR	K13412	CPK	0.0839615	0.874414	1.38307	0.000965981	-0.375224	0.352313	-1.65891	0.00304222
A07p41530.1_BnaDAR	K13412	CPK	-0.199888	0.615646	-1.4196	0.00196455	-1.19683	0.00410239	0.036076	0.941197
A09p44990.1_BnaDAR	K13412	CPK	0.965556	0.032445	-0.29417	0.485082	-1.00077	0.0314962	0.270436	0.5099
C01p43710.1_BnaDAR	K13412	CPK	-0.202326	0.605605	-0.511266	0.0443522	1.08702	0.000771032	1.40883	0.00572543
C02p05660.1_BnaDAR	K13412	CPK	NA	NA	2.17501	0.00721519	NA	NA	-1.55069	0.0462415
C02p60800.1_BnaDAR	K13412	CPK	0.712118	0.0576598	-0.381565	0.320819	-0.0886543	0.829903	1.01913	0.0177951
C03p58830.1_BnaDAR	K13412	CPK	NA	NA	1.75406	0.0015982	NA	NA	-1.35528	0.0483717
C08p33060.1_BnaDAR	K13412	CPK	-0.139202	0.500506	-0.833728	0.000703791	0.586014	0.00651691	1.29323	0.000381557
A02p20830.1_BnaDAR	K13448	CML	NA	NA	-2.63742	0.00110578	-0.628036	0.30233	NA	NA
A03p24170.1_BnaDAR	K13448	CML	-0.93939	0.00822589	-1.09353	0.00315637	0.184732	0.463408	0.352969	0.318614
A04p31590.1_BnaDAR	K13448	CML	-0.503344	0.119742	-1.09933	0.000156934	0.117792	0.613371	0.726239	0.0234459
A08p26720.1_BnaDAR	K13448	CML	-0.939195	0.0794287	-2.1606	0.00460242	0.142541	0.783467	NA	NA
C03p28800.1_BnaDAR	K13448	CML	-0.811876	0.00451408	-1.19115	0.00100365	0.285487	0.223015	0.678652	0.0223797
C09p25010.1_BnaDAR	K13448	CML	-0.461909	0.155793	-1.03962	0.00124984	0.302008	0.211845	0.892582	0.0201788
A01p12190.1_BnaDAR	K13448	CML	-0.345914	0.17921	0.474857	0.149731	1.40874	0.000240982	0.597637	0.104305
A02p20820.1_BnaDAR	K13448	CML	-1.16746	0.0155771	-1.97821	0.00181782	0.894312	0.00488348	1.71871	0.0228678
A04p32630.1_BnaDAR	K13448	CML	0.0213898	0.950842	NA	NA	2.19549	6.73433e-05	2.46099	0.00203417
A05p38930.1_BnaDAR	K13448	CML	-0.910752	0.0605844	-1.8722	0.000329482	-1.16765	0.00236729	-0.19106	0.738989
A06p17640.1_BnaDAR	K13448	CML	-0.607696	0.234409	0.587126	0.250523	1.31873	0.017638	0.136783	0.810203
A07p02320.1_BnaDAR	K13448	CML	NA	NA	-0.880851	0.0617231	-1.7159	0.00708974	NA	NA
A07p08290.1_BnaDAR	K13448	CML	0.0732732	0.878143	-0.424491	0.215149	-1.14042	0.00548942	-0.626034	0.159022
A07p28410.1_BnaDAR	K13448	CML	0.573686	0.0747957	0.0996007	0.815372	0.673444	0.0217246	1.15696	0.0287655
A09p19650.1_BnaDAR	K13448	CML	-0.16357	0.484204	-1.17247	0.000353822	0.216094	0.257484	1.23717	0.00217358
C02p32840.1_BnaDAR	K13448	CML	-0.530991	0.207035	-1.29499	0.00722625	0.878974	0.067508	1.65391	0.00218132
C02p32850.1_BnaDAR	K13448	CML	-0.828768	0.073026	NA	NA	1.64583	0.00658433	NA	NA
C03p39360.1_BnaDAR	K13448	CML	-0.487516	0.0405719	-0.783905	0.0034994	1.37779	5.05604e-05	1.68611	0.000223212
C05p57950.1_BnaDAR	K13448	CML	-0.688429	0.335691	-2.2805	0.00041979	-1.38102	0.00292557	NA	NA
C06p31870.1_BnaDAR	K13448	CML	0.939717	0.0220556	0.205833	0.563685	0.277993	0.256563	1.02203	0.0498915
C07p45920.1_BnaDAR	K13448	CML	-0.486477	0.0667993	-0.87886	0.00217117	0.900002	0.00106302	1.30573	0.00130554
C08p18480.1_BnaDAR	K13448	CML	-1.36079	0.0297896	-2.10511	0.000210142	0.361542	0.179248	1.11696	0.10798
A03p16390.1_BnaDAR	K13447	RBOH	1.38333	0.0104073	1.11129	0.0291978	-0.187905	0.715202	0.100919	0.84599
A03p55740.1_BnaDAR	K13447	RBOH	0.7175	0.150684	1.46489	0.000507694	-0.232258	0.544216	-0.966973	0.0461182
C03p03670.1_BnaDAR	K13447	RBOH	-1.27117	0.00169187	-1.45707	0.000833993	0.586242	0.00936323	0.782379	0.0660868
C03p19270.1_BnaDAR	K13447	RBOH	1.6441	0.00111396	1.44723	0.000217386	0.282494	0.310303	0.49325	0.0988688
C08p42740.1_BnaDAR	K13447	RBOH	1.63635	0.0456994	NA	NA	NA	NA	1.11633	0.127066
A01p16350.1_BnaDAR	K13447	RBOH	-1.58948	0.0126623	NA	NA	1.8864	0.00123083	NA	NA
A02p26320.1_BnaDAR	K13447	RBOH	1.63351	0.00959861	-1.60529	0.154001	-2.4118	0.0577343	0.838807	0.172773
A06p15380.1_BnaDAR	K13447	RBOH	-0.148409	0.603282	-0.983084	0.000810095	-1.09334	0.00126513	-0.243459	0.327442
A09p65580.1_BnaDAR	K13447	RBOH	-0.145928	0.64733	-0.139721	0.797316	1.14448	0.00553935	1.14863	0.0329197
A10p29140.1_BnaDAR	K13447	RBOH	-0.00191983	0.994786	NA	NA	5.057	3.62191e-07	5.12343	2.34628e-05
C02p56200.1_BnaDAR	K13447	RBOH	0.125796	0.499522	-0.686438	0.00309435	0.321561	0.0399811	1.14526	0.00143135
C05p17610.1_BnaDAR	K13447	RBOH	0.115432	0.674444	-1.12293	5.7311e-05	-1.03592	0.00192436	0.215461	0.204243
C07p53970.1_BnaDAR	K13447	RBOH	0.852238	0.144565	2.17512	2.92455e-05	-0.391604	0.307401	-1.69975	0.00954243
C09p69530.1_BnaDAR	K13447	RBOH	-0.00416918	0.988511	NA	NA	2.69465	1.49945e-05	2.43113	0.00164443
C09p55720.1_BnaDAR	K13428	EFR	-1.57326	0.00456521	-0.592053	0.0283062	-0.370794	0.111865	-1.33707	0.0124868
A09p22240.1_BnaDAR	K13420	FLS2	-1.02306	0.00312373	-1.65201	7.25e-05	-0.342323	0.116687	0.298656	0.294158
A06p39000.1_BnaDAR	K13456	RIN4	0.203652	0.324033	0.577	0.0188594	1.35377	5.84438e-05	0.991698	0.00298304
A09p04590.1_BnaDAR	K13456	RIN4	-0.605683	0.0862905	-0.52301	0.400305	1.16246	0.00240463	1.0867	0.133893
C07p39330.1_BnaDAR	K13456	RIN4	-0.291292	0.210351	-0.492617	0.0427175	0.946128	0.000516174	1.15847	0.00365352
C03p37850.1_BnaDAR	K13414	MEKK1	-0.481346	0.309836	-1.14224	0.000917196	-0.876954	0.0185934	-0.20157	0.640641
C03p51540.1_BnaDAR	K13413	MKK4_5	NA	NA	-0.447507	0.344658	-1.37237	0.0237948	NA	NA
A03p13300.1_BnaDAR	K04368	MAP2K1, MEK1	NA	NA	1.35031	0.0205412	NA	NA	0.309168	0.571524
A05p15210.1_BnaDAR	K13423	WRKY25	-0.290728	0.29468	0.402041	0.0469992	1.04542	0.00164402	0.366996	0.120038
C04p20260.1_BnaDAR	K13423	WRKY25	-0.32313	0.539766	0.0141409	0.947357	1.28511	0.00700337	0.961881	0.0248211
A04p29420.1_BnaDAR	K13424	WRKY33	-0.557905	0.0423973	-1.29039	3.83446e-05	0.791377	0.00252214	1.53643	0.000258659
A05p07570.1_BnaDAR	K13424	WRKY33	-0.481577	0.260512	-0.49573	0.0278563	2.2076	5.39594e-05	2.23857	0.000882201
C03p25210.1_BnaDAR	K13424	WRKY33	-0.500233	0.0602459	-0.89481	0.000348727	1.24334	0.000111222	1.65021	0.000241649
C04p09050.1_BnaDAR	K13424	WRKY33	-0.506938	0.204483	-0.793523	0.000396284	0.939613	0.0045647	1.23976	0.00376978
C04p66710.1_BnaDAR	K13424	WRKY33	-0.606628	0.0189083	-1.18553	4.73587e-05	0.886995	0.000573356	1.47805	0.000230405
C07p40280.1_BnaDAR	K13424	WRKY33	-0.678014	0.0214148	-1.72899	5.27111e-05	1.30338	3.83968e-05	2.36629	0.00020686
C02p38220.1_BnaDAR	K13425	WRKY22	-0.180988	0.554586	1.11755	0.00742544	0.422349	0.272698	-0.862696	0.0124269
C09p00710.1_BnaDAR	K13425	WRKY22	0.550119	0.360422	1.63455	0.00541505	0.995491	0.0153021	-0.0812079	0.923906
A08p16200.1_BnaDAR	K13426	WRKY29	-1.17434	0.0404313	0.319425	0.337862	0.421037	0.134887	-1.06346	0.0881389
C07p38340.1_BnaDAR	K13426	WRKY29	-0.624928	0.175377	NA	NA	1.17798	0.0353261	NA	NA
A01p04610.1_BnaDAR	K13449	PR1	-0.354355	0.345696	-1.46538	0.00259502	0.160143	0.611225	1.28067	0.0207808
A03p62210.1_BnaDAR	K13449	PR1	0.946648	0.0279785	0.637676	0.288581	1.46055	0.0157794	1.78427	0.00268705
A03p62230.1_BnaDAR	K13449	PR1	NA	NA	-0.158814	0.673771	-1.64813	0.000785955	-2.20321	0.0127016
C01p05000.1_BnaDAR	K13449	PR1	-0.420138	0.130641	-1.01204	0.0246482	0.495605	0.0436525	1.09715	0.0360081
A07p16400.1_BnaDAR	K16224	FRK1	NA	NA	1.17561	0.0211087	NA	NA	-0.733044	0.132418
A02p09460.1_BnaDAR	K04079	HSP90A, htpG	0.846084	0.00644073	0.511642	0.449472	1.54533	0.00027428	1.88531	0.0240187
A03p13420.1_BnaDAR	K04079	HSP90A, htpG	-0.159823	0.383654	-1.15151	0.000298911	0.405708	0.0320139	1.40857	0.000634443
A03p13750.1_BnaDAR	K04079	HSP90A, htpG	-0.104694	0.551668	-0.688634	0.0396859	0.589354	0.0114295	1.18237	0.00528822
A08p21570.1_BnaDAR	K09487	HSP90B, TRA1	NA	NA	2.87159	0.00138751	NA	NA	-0.557584	0.283619
A08p09240.1_BnaDAR	K09487	HSP90B, TRA1	-0.448985	0.090467	-0.664874	0.00478876	-1.19497	9.85013e-05	-0.964591	0.00511576
C02p51950.1_BnaDAR	K09487	HSP90B, TRA1	0.263558	0.550441	0.550613	0.158677	-1.40643	0.00117584	-1.6843	0.00881108
C02p20240.1_BnaDAR	K13458	RAR1	1.03097	0.0347958	0.457179	0.106768	-0.401896	0.25659	0.185998	0.639349
C03p92590.1_BnaDAR	K13459	RPS2	-1.11267	0.00641015	-0.222527	0.593632	0.318192	0.397889	-0.559996	0.145799
C08p46750.1_BnaDAR	K13459	RPS2	-0.0731706	0.653686	-1.00788	0.00739511	-0.227028	0.36244	0.722477	0.0148136
C09p15580.1_BnaDAR	K13459	RPS2	NA	NA	-1.67205	0.0157601	-0.412518	0.270684	NA	NA
C09p28270.1_BnaDAR	K13459	RPS2	-0.794537	0.216737	-1.16655	0.0254052	-0.602359	0.15008	NA	NA
A06p03620.1_BnaDAR	K13459	RPS2	-0.0199143	0.967789	NA	NA	NA	NA	1.52532	0.0253686
C01p21830.1_BnaDAR	K13459	RPS2	-0.670718	0.0913782	-0.871489	0.049864	1.09209	0.00174548	1.30325	0.0374397
C06p05190.1_BnaDAR	K13459	RPS2	-0.988839	0.0870985	-0.902013	0.172547	1.15193	0.0418326	NA	NA
C07p55340.1_BnaDAR	K13459	RPS2	-0.995295	0.11833	NA	NA	1.17061	0.0466197	NA	NA
C08p47460.1_BnaDAR	K13459	RPS2	1.25764	0.00432282	0.942274	0.00216295	-2.1187	3.83665e-05	-1.78551	0.000232551
C09p15570.1_BnaDAR	K13459	RPS2	-1.92665	0.0245432	0.286958	0.509077	0.0487718	0.925689	-2.15369	0.0166355
A08p32950.1_BnaDAR	K13460	RPS5	-0.470567	0.117448	0.39348	0.16525	1.28082	0.000453253	0.429301	0.190297
C08p15270.1_BnaDAR	K13460	RPS5	-0.482568	0.0464699	NA	NA	4.12887	2.93141e-07	4.43005	5.88468e-05
C09p27620.1_BnaDAR	K16226	RPS4	-0.242078	0.46014	-0.174059	0.374452	-1.2042	0.000425498	-1.25567	0.00208816
A06p19590.1_BnaDAR	K18875	EDS1	-0.137369	0.764432	-1.29945	0.00207822	-0.419716	0.251761	0.753426	0.0829625
C08p22990.1_BnaDAR	K18875	EDS1	0.0306736	0.947657	-1.01422	0.00155827	-0.296912	0.239031	0.758794	0.0866825
A01p25390.1_BnaDAR	K18875	EDS1	1.28418	0.16469	-1.09685	0.0921871	-1.464	0.00369464	0.926451	0.36468
A09p03170.1_BnaDAR	K13430	PBS1	-1.23232	0.0321805	-3.29197	0.00156555	0.0717253	0.874096	NA	NA
A03p05840.1_BnaDAR	K13430	PBS1	NA	NA	0.136597	0.677073	-2.87674	0.000110184	-2.03414	0.000858568
C02p05910.1_BnaDAR	K13430	PBS1	0.799815	0.0630035	0.0173056	0.934522	-2.48458	6.60578e-06	-1.69074	0.000841766
C06p54070.1_BnaDAR	K00864	glpK, GK	-0.204592	0.523242	-0.706307	0.0344072	0.951222	0.000474174	1.46397	0.0125967
A01p36960.1_BnaDAR	K13436	PTI1	-1.13051	0.043099	-0.577064	0.273406	-0.269797	0.423328	-0.815983	0.277737
A05p00740.1_BnaDAR	K13436	PTI1	-0.151715	0.534118	1.06193	0.00143917	1.19332	0.000680065	-0.00713461	0.980471
Note: These genes were screened based on KEGG enrichment analysis results. The log2FC values in red, green, and black indicate significant upregulation, downregulation, and insignificant changes in gene expression, respectively. "NA" stands for "not available", indicating that no information was provided. Differential gene expression analysis was conducted using edgeR (version 3.42.4). Raw read c…
