# Supplementary material for: Comparative analysis of the rhizosphere microbiome and transcriptome in clubroot-susceptible and resistant rapeseed (Brassica napus)
Source: Front Plant Sci. 2026 Apr 21;17:1729220. doi: 10.3389/fpls.2026.1729220 (PMC13139148; doi:10.3389/fpls.2026.1729220)
Supplement: DATASET 4 — Differentially expressed genes in the biosynthesis pathways of defense-related secondary metabolites.The experimental treatments included: inoculated HYZ62 (Ino_HYZ62), uninoculated HYZ62 (Uni_HYZ62), inoculated HYZ5R (Ino_HYZ5R), and uninoculated HYZ5R (Uni_HYZ5R). These genes were screened based on KEGG enrichment analysis results. The log2FC values in red, green, and black indicate significant upregulation, downregulation, and insignificant changes in gene expression, respectively. “NA” stands for “not available”, indicating that no information was provided. Differential gene expression analysis was conducted using edgeR (version 3.42.4). Raw read counts were normalized using the TMM (trimmed mean of M-values) method to correct for library size differences. A negative binomial generalized linear model was fitted to the count data to estimate dispersion parameters and account for biological variability. log2FC was calculated from the model coefficients representing the contrast between treatment and control groups. Statistical significance was determined using edgeR’s exact test (for simple comparisons) or quasi-likelihood F-test (for complex designs), which are specifically designed for overdispersed count data. The resulting P-values were adjusted for multiple testing using the Benjamini-Hochberg procedure to obtain FDR. [file DataSheet4.xlsx]

## Sheet: Dataset 4
Dataset 4 Differentially expressed genes in the biosynthesis pathways of defense-related secondary metabolites.
Geneid	KEGG_Orthology	Pathway_ID	Pathway	Orthology	Ino_HYZ5R vs Uni_HYZ5R		Ino_HYZ62 vs Uni_HYZ62		Uni_HYZ5R vs Uni_HYZ62		Ino_HYZ5R vs Ino_HYZ62
					log2FC	FDR	log2FC	FDR	log2FC	FDR	log2FC	FDR
C04p69300.1_BnaDAR	K12153	ko00966	Glucosinolate biosynthesis	CYP79A2	6.312	0.015	NA	NA	NA	NA	3.357	0.035
A01p00830.1_BnaDAR	K11812	ko00966	Glucosinolate biosynthesis	CYP79B1_2	-1.025	0.021	-0.349	0.702	0.762	0.007	0.091	0.935
C01p00950.1_BnaDAR	K11812	ko00966	Glucosinolate biosynthesis	CYP79B1_2	-1.189	0.008	-0.604	0.415	0.756	0.014	0.178	0.846
A04p16820.1_BnaDAR	K11813	ko00966	Glucosinolate biosynthesis	CYP79B3	-1.721	0.01	NA	NA	2.921	0	NA	NA
C04p51400.1_BnaDAR	K11813	ko00966	Glucosinolate biosynthesis	CYP79B3	-1.539	0.012	NA	NA	0.98	0.026	NA	NA
A04p31860.1_BnaDAR	K12156	ko00966	Glucosinolate biosynthesis	CYP83A1	NA	NA	1.855	0.017	NA	NA	-8.573	0.003
C04p69280.1_BnaDAR	K12156	ko00966	Glucosinolate biosynthesis	CYP83A1	NA	NA	1.355	0.007	-0.939	0.05	-2.212	0.003
A08p07750.1_BnaDAR	K11818	ko00966	Glucosinolate biosynthesis	CYP83B1	-1.676	0.001	-1.194	0.073	0.844	0	0.369	0.602
C08p09360.1_BnaDAR	K11818	ko00966	Glucosinolate biosynthesis	CYP83B1	-1.365	0.001	-1.232	0.03	0.625	0.006	0.5	0.354
A02p19090.1_BnaDAR	K11821	ko00966	Glucosinolate biosynthesis	ST5A, SOT16	-1.334	0.001	-0.89	0.022	0.874	0	0.439	0.32
A07p39980.1_BnaDAR	K11821	ko00966	Glucosinolate biosynthesis	ST5A, SOT16	-1.303	0.005	-0.708	0.064	0.809	0	0.223	0.677
C06p48250.1_BnaDAR	K11821	ko00966	Glucosinolate biosynthesis	ST5A, SOT16	-1.529	0.003	-0.709	0.337	1.184	0	0.37	0.671
A06p14640.1_BnaDAR	K22321	ko00966	Glucosinolate biosynthesis	ST5B_C, SOT18_17	-1.065	0.025	-0.498	0.266	0.415	0.209	-0.142	0.817
A09p40790.1_BnaDAR	K11820	ko00966	Glucosinolate biosynthesis	UGT74B1	-1.341	0.001	-0.658	0.251	0.584	0.006	-0.093	0.894
C05p23200.1_BnaDAR	K11820	ko00966	Glucosinolate biosynthesis	UGT74B1	-1.114	0.003	-0.486	0.224	0.819	0.001	0.199	0.702
C01p34000.1_BnaDAR	K15741	ko00966	Glucosinolate biosynthesis	MAM1, IMS3	-0.974	0.073	-1.289	0.018	-0.117	0.809	NA	NA
C05p45050.1_BnaDAR	K21346	ko00966	Glucosinolate biosynthesis	BCAT4	NA	NA	-6.309	0	-1.082	0.009	NA	NA
A02p03930.1_BnaDAR	K10757	ko00944	Flavone and flavonol biosynthesis	E2.4.1.91	-1.191	0.008	NA	NA	2.807	0	NA	NA
A02p42880.1_BnaDAR	K05278	ko00941	Flavonoid biosynthesis	FLS	1.763	0.003	3.015	0	0.493	0.263	-0.746	0.056
A06p19490.1_BnaDAR	K05278	ko00941	Flavonoid biosynthesis	FLS	-1.836	0.004	-0.212	0.771	1.452	0.006	-0.164	0.844
C08p23200.1_BnaDAR	K05278	ko00941	Flavonoid biosynthesis	FLS	-1.046	0.002	-1.196	0	0.298	0.105	0.46	0.09
A06p30200.1_BnaDAR	K05278	ko00941	Flavonoid biosynthesis	FLS	-0.538	0.005	-1.027	0	0.504	0.005	1.006	0.001
A06p30210.1_BnaDAR	K05278	ko00941	Flavonoid biosynthesis	FLS	-0.415	0.459	-0.189	0.629	-1.286	0.003	-1.495	0.023
C02p62820.1_BnaDAR	K05278	ko00941	Flavonoid biosynthesis	FLS	0.444	0.102	4.195	0	6.473	0	2.729	0
C05p49780.1_BnaDAR	K22845	ko00941	Flavonoid biosynthesis	PGT1	-0.361	0.075	-1.03	0.001	0.27	0.15	0.95	0.005
A05p32990.1_BnaDAR	K22845	ko00941	Flavonoid biosynthesis	PGT1	-0.49	0.019	-1.027	0.001	0.442	0.039	0.991	0.003
A02p14620.1_BnaDAR	K00588	ko00941	Flavonoid biosynthesis	E2.1.1.104	-0.491	0.016	-0.1	0.712	1.194	0	0.813	0.023
A04p23220.1_BnaDAR	K00487	ko00940	Phenylpropanoid biosynthesis	CYP73A	-2.105	0.003	-0.833	0.129	1.071	0.006	-0.194	0.767
C03p20160.1_BnaDAR	K00487	ko00940	Phenylpropanoid biosynthesis	CYP73A	-1.126	0.001	-1.096	0.002	0.437	0.027	0.418	0.19
C04p20060.1_BnaDAR	K00487	ko00940	Phenylpropanoid biosynthesis	CYP73A	-2.029	0.001	-1.16	0.002	0.918	0.003	0.059	0.882
C04p59370.1_BnaDAR	K00487	ko00940	Phenylpropanoid biosynthesis	CYP73A	-1.899	0.001	-1.604	0	0.492	0.128	0.207	0.534
A01p02540.1_BnaDAR	K09755	ko00940	Phenylpropanoid biosynthesis	CYP84A, F5H	-1.76	0.001	-1.875	0	0.614	0.008	0.739	0.097
A03p64120.1_BnaDAR	K09755	ko00940	Phenylpropanoid biosynthesis	CYP84A, F5H	-1.644	0.002	-1.907	0.001	1.181	0.001	1.455	0.019
C01p02720.1_BnaDAR	K09755	ko00940	Phenylpropanoid biosynthesis	CYP84A, F5H	-1.864	0.002	-1.719	0.001	0.688	0.011	0.553	0.335
C07p61600.1_BnaDAR	K09755	ko00940	Phenylpropanoid biosynthesis	CYP84A, F5H	-2.59	0	-1.689	0.013	2.135	0	1.241	0.106
C03p27310.1_BnaDAR	K09754	ko00940	Phenylpropanoid biosynthesis	CYP98A, C3'H	-1.232	0.001	-1.151	0.001	0.735	0.001	0.664	0.039
A01p13310.1_BnaDAR	K00430	ko00940	Phenylpropanoid biosynthesis	E1.11.1.7	2.445	0.001	1.847	0.001	-0.757	0.11	-0.142	0.643
A01p24970.1_BnaDAR	K00430	ko00940	Phenylpropanoid biosynthesis	E1.11.1.7	-1.118	0.001	-1.245	0	0.359	0.023	0.498	0.101
A02p07720.1_BnaDAR	K00430	ko00940	Phenylpropanoid biosynthesis	E1.11.1.7	-1.426	0.195	-3.34	0	-0.497	0.423	NA	NA
A02p43190.1_BnaDAR	K00430	ko00940	Phenylpropanoid biosynthesis	E1.11.1.7	-1.142	0.01	-0.582	0.212	-0.808	0.01	-1.359	0.033
A03p20460.1_BnaDAR	K00430	ko00940	Phenylpropanoid biosynthesis	E1.11.1.7	-0.99	0.036	-3.451	0	-1.767	0.014	0.707	0.029
A03p64240.1_BnaDAR	K00430	ko00940	Phenylpropanoid biosynthesis	E1.11.1.7	-1.548	0.009	-0.735	0.172	-0.34	0.25	-1.137	0.131
A03p59540.1_BnaDAR	K00430	ko00940	Phenylpropanoid biosynthesis	E1.11.1.7	-0.13	0.846	-3.21	0	-0.719	0.086	2.373	0.008
A03p61970.1_BnaDAR	K00430	ko00940	Phenylpropanoid biosynthesis	E1.11.1.7	0.43	0.644	1.047	0.225	-1.017	0.373	-1.617	0.022
A04p28390.1_BnaDAR	K00430	ko00940	Phenylpropanoid biosynthesis	E1.11.1.7	-2.444	0.01	-3.123	0	-0.54	0.456	0.15	0.663
A04p29370.1_BnaDAR	K00430	ko00940	Phenylpropanoid biosynthesis	E1.11.1.7	NA	NA	-1.145	0.016	-1.02	0.039	NA	NA
A04p29380.1_BnaDAR	K00430	ko00940	Phenylpropanoid biosynthesis	E1.11.1.7	-1.338	0.001	-1.656	0.002	0.852	0	1.178	0.028
A06p30820.1_BnaDAR	K00430	ko00940	Phenylpropanoid biosynthesis	E1.11.1.7	NA	NA	1.443	0.063	0.677	0.472	-3.364	0.003
A09p57590.1_BnaDAR	K00430	ko00940	Phenylpropanoid biosynthesis	E1.11.1.7	-0.453	0.051	-1.114	0.002	-0.221	0.297	0.45	0.172
A10p19850.1_BnaDAR	K00430	ko00940	Phenylpropanoid biosynthesis	E1.11.1.7	-1.066	0.005	0.709	0.073	1.407	0.001	-0.357	0.35
A10p30870.1_BnaDAR	K00430	ko00940	Phenylpropanoid biosynthesis	E1.11.1.7	-1.596	0.003	0.31	0.615	1.173	0.005	-0.725	0.259
C01p02620.1_BnaDAR	K00430	ko00940	Phenylpropanoid biosynthesis	E1.11.1.7	-0.353	0.036	-1.773	0	-0.306	0.071	1.128	0
A09p10470.1_BnaDAR	K00430	ko00940	Phenylpropanoid biosynthesis	E1.11.1.7	0.228	0.382	-0.125	0.588	-1.246	0	-0.882	0.017
C01p08890.1_BnaDAR	K00430	ko00940	Phenylpropanoid biosynthesis	E1.11.1.7	1.64	0.004	0.767	0.06	NA	NA	0.319	0.365
C01p16040.1_BnaDAR	K00430	ko00940	Phenylpropanoid biosynthesis	E1.11.1.7	3.117	0	2.575	0.001	-0.862	0.028	-0.303	0.321
C01p31220.1_BnaDAR	K00430	ko00940	Phenylpropanoid biosynthesis	E1.11.1.7	-0.678	0.051	-1.574	0.017	-0.259	0.356	0.646	0.26
C02p13370.1_BnaDAR	K00430	ko00940	Phenylpropanoid biosynthesis	E1.11.1.7	-1.4	0.015	-2.189	0.009	1.38	0.003	2.177	0.032
C02p63140.1_BnaDAR	K00430	ko00940	Phenylpropanoid biosynthesis	E1.11.1.7	-0.214	0.559	-1.149	0.006	0.537	0.126	1.483	0.004
C03p24060.1_BnaDAR	K00430	ko00940	Phenylpropanoid biosynthesis	E1.11.1.7	-1.17	0.124	-2.99	0	-0.913	0.127	0.922	0.148
C03p34140.1_BnaDAR	K00430	ko00940	Phenylpropanoid biosynthesis	E1.11.1.7	-0.195	0.294	-1.569	0	-0.786	0.003	0.599	0.027
C03p62120.1_BnaDAR	K00430	ko00940	Phenylpropanoid biosynthesis	E1.11.1.7	-1.013	0.017	-1.173	0.001	0.572	0.015	0.743	0.095
C03p62140.1_BnaDAR	K00430	ko00940	Phenylpropanoid biosynthesis	E1.11.1.7	-3.382	0.008	NA	NA	1.695	0.047	NA	NA
C04p46820.1_BnaDAR	K00430	ko00940	Phenylpropanoid biosynthesis	E1.11.1.7	1.877	0.01	-0.12	0.886	-1.389	0.022	0.62	0.47
C04p51460.1_BnaDAR	K00430	ko00940	Phenylpropanoid biosynthesis	E1.11.1.7	-2.125	0.004	-8.441	0	0.715	0.112	NA	NA
C04p65700.1_BnaDAR	K00430	ko00940	Phenylpropanoid biosynthesis	E1.11.1.7	-2.228	0.01	-3.008	0	-0.461	0.502	0.333	0.253
C04p66670.1_BnaDAR	K00430	ko00940	Phenylpropanoid biosynthesis	E1.11.1.7	NA	NA	-1.965	0.002	-0.755	0.066	NA	NA
C04p66680.1_BnaDAR	K00430	ko00940	Phenylpropanoid biosynthesis	E1.11.1.7	-1.363	0.002	-1.121	0.065	0.193	0.309	-0.042	0.954
C07p57570.1_BnaDAR	K00430	ko00940	Phenylpropanoid biosynthesis	E1.11.1.7	-0.297	0.46	-1.913	0	-0.317	0.192	1.313	0.024
C07p59630.1_BnaDAR	K00430	ko00940	Phenylpropanoid biosynthesis	E1.11.1.7	-0.215	0.714	1.205	0.036	0.101	0.887	-1.303	0.022
C08p40780.1_BnaDAR	K00430	ko00940	Phenylpropanoid biosynthesis	E1.11.1.7	-0.392	0.039	-1.227	0	-0.209	0.168	0.641	0.016
C09p03840.1_BnaDAR	K00430	ko00940	Phenylpropanoid biosynthesis	E1.11.1.7	NA	NA	1.616	0.007	NA	NA	-1.342	0.031
C09p71370.1_BnaDAR	K00430	ko00940	Phenylpropanoid biosynthesis	E1.11.1.7	-1.842	0.002	0.333	0.398	0.045	0.87	-2.122	0.004
C08p03980.1_BnaDAR	K00430	ko00940	Phenylpropanoid biosynthesis	E1.11.1.7	NA	NA	-2.849	0	-2.488	0	NA	NA
A03p62580.1_BnaDAR	K00588	ko00940	Phenylpropanoid biosynthesis	E2.1.1.104	-2.388	0.018	-1.362	0.002	0.803	0.079	-0.214	0.783
A08p17170.1_BnaDAR	K00588	ko00940	Phenylpropanoid biosynthesis	E2.1.1.104	-1.624	0.007	-0.243	0.316	0.758	0.034	-0.611	0.113
A08p26760.1_BnaDAR	K00588	ko00940	Phenylpropanoid biosynthesis	E2.1.1.104	0.367	0.132	-0.3	0.145	0.425	0.076	1.107	0.001
C03p73240.1_BnaDAR	K00588	ko00940	Phenylpropanoid biosynthesis	E2.1.1.104	1.869	0.001	0.355	0.446	NA	NA	1.266	0.011
C03p86140.1_BnaDAR	K00588	ko00940	Phenylpropanoid biosynthesis	E2.1.1.104	-1.82	0.002	-0.961	0.005	0.858	0.03	0.01	0.978
A03p14780.1_BnaDAR	K13066	ko00940	Phenylpropanoid biosynthesis	E2.1.1.68, COMT	-1.778	0.005	-1.25	0	-0.42	0.285	-0.937	0.015
A06p47340.1_BnaDAR	K13066	ko00940	Phenylpropanoid biosynthesis	E2.1.1.68, COMT	NA	NA	-0.597	0.341	-8.704	0	-3.539	0.006
C03p17280.1_BnaDAR	K13066	ko00940	Phenylpropanoid biosynthesis	E2.1.1.68, COMT	-1.269	0.004	-0.563	0.034	0.614	0.037	-0.081	0.803
C09p44460.1_BnaDAR	K13066	ko00940	Phenylpropanoid biosynthesis	E2.1.1.68, COMT	-1.061	0.01	-1.098	0.017	0.471	0.107	0.519	0.306
A03p12520.1_BnaDAR	K13065	ko00940	Phenylpropanoid biosynthesis	E2.3.1.133, HCT	-0.556	0.139	-1.292	0.003	0.52	0.101	1.271	0.014
A03p12530.1_BnaDAR	K13065	ko00940	Phenylpropanoid biosynthesis	E2.3.1.133, HCT	-0.933	0.004	-1.319	0.002	0.697	0.019	1.098	0.005
A07p00200.1_BnaDAR	K13065	ko00940	Phenylpropanoid biosynthesis	E2.3.1.133, HCT	-1.731	0.001	-2.049	0	0.099	0.654	0.428	0.294
C07p00490.1_BnaDAR	K13065	ko00940	Phenylpropanoid biosynthesis	E2.3.1.133, HCT	-2.096	0	-2.095	0	0.25	0.308	0.26	0.527
A03p36090.1_BnaDAR	K01188	ko00940	Phenylpropanoid biosynthesis	E3.2.1.21	0.723	0.107	0.477	0.456	1.477	0.022	1.742	0.008
A04p01820.1_BnaDAR	K01188	ko00940	Phenylpropanoid biosynthesis	E3.2.1.21	-1.836	0.001	-1.897	0	1.329	0	1.4	0.011
A04p01850.1_BnaDAR	K01188	ko00940	Phenylpropanoid biosynthesis	E3.2.1.21	-0.561	0.153	-0.815	0.162	1.27	0.008	1.532	0.032
A04p25320.1_BnaDAR	K01188	ko00940	Phenylpropanoid biosynthesis	E3.2.1.21	-2.817	0.001	-3.055	0	0.644	0.104	0.894	0.107
A04p33360.1_BnaDAR	K01188	ko00940	Phenylpropanoid biosynthesis	E3.2.1.21	-0.726	0.012	-0.283	0.464	1.372	0	0.938	0.048
A05p04600.1_BnaDAR	K01188	ko00940	Phenylpropanoid biosynthesis	E3.2.1.21	-0.474	0.146	0.599	0.377	1.136	0	0.07	0.936
A05p12790.1_BnaDAR	K01188	ko00940	Phenylpropanoid biosynthesis	E3.2.1.21	-4.054	0.001	NA	NA	0.885	0.051	NA	NA
A08p27380.1_BnaDAR	K01188	ko00940	Phenylpropanoid biosynthesis	E3.2.1.21	-1.05	0.025	-3.102	0	-1.454	0.002	0.616	0.307
A09p39940.1_BnaDAR	K01188	ko00940	Phenylpropanoid biosynthesis	E3.2.1.21	-2.954	0.008	-4.881	0.001	-0.51	0.352	NA	NA
A09p52430.1_BnaDAR	K01188	ko00940	Phenylpropanoid biosynthesis	E3.2.1.21	-0.177	0.255	0.921	0	1.262	0	0.176	0.363
A09p52440.1_BnaDAR	K01188	ko00940	Phenylpropanoid biosynthesis	E3.2.1.21	-1.86	0	-1.271	0	1.181	0	0.604	0.017
A09p54620.1_BnaDAR	K01188	ko00940	Phenylpropanoid biosynthesis	E3.2.1.21	0.741	0.09	NA	NA	0.263	0.615	2.465	0.008
A09p18370.1_BnaDAR	K01188	ko00940	Phenylpropanoid biosynthesis	E3.2.1.21	NA	NA	-1.336	0.036	0.053	0.93	NA	NA
A10p11780.1_BnaDAR	K01188	ko00940	Phenylpropanoid biosynthesis	E3.2.1.21	-0.484	0.055	-0.319	0.286	1.03	0.001	0.879	0.012
C03p43740.1_BnaDAR	K01188	ko00940	Phenylpropanoid biosynthesis	E3.2.1.21	0.163	0.634	0.335	0.674	1.162	0.011	1.005	0.201
C03p72370.1_BnaDAR	K01188	ko00940	Phenylpropanoid biosynthesis	E3.2.1.21	-1.225	0.038	-3.105	0	-0.17	0.712	1.724	0.03
C04p05330.1_BnaDAR	K01188	ko00940	Phenylpropanoid biosynthesis	E3.2.1.21	-0.603	0.061	0.44	0.551	1.189	0	0.152	0.864
C04p16690.1_BnaDAR	K01188	ko00940	Phenylpropanoid biosynthesis	E3.2.1.21	-2.362	0	-3.015	0	0.498	0.073	1.163	0.01
C04p32570.1_BnaDAR	K01188	ko00940	Phenylpropanoid biosynthesis	E3.2.1.21	-1.803	0.001	-1.682	0.001	0.951	0	0.84	0.088
C04p32610.1_BnaDAR	K01188	ko00940	Phenylpropanoid biosynthesis	E3.2.1.21	-0.276	0.257	-0.459	0.05	0.885	0.002	1.079	0.004
C04p58420.1_BnaDAR	K01188	ko00940	Phenylpropanoid biosynthesis	E3.2.1.21	0.4	0.07	-0.203	0.631	2.242	0	2.859	0
C04p62380.1_BnaDAR	K01188	ko00940	Phenylpropanoid biosynthesis	E3.2.1.21	-2.906	0.001	-1.942	0.003	1.694	0.001	0.745	0.238
C04p71030.1_BnaDAR	K01188	ko00940	Phenylpropanoid biosynthesis	E3.2.1.21	-0.306	0.331	0.57	0.067	-0.256	0.333	-1.123	0.013
C05p24480.1_BnaDAR	K01188	ko00940	Phenylpropanoid biosynthesis	E3.2.1.21	-2.307	0.02	-3.732	0	0.136	0.829	1.568	0.034
C08p35180.1_BnaDAR	K01188	ko00940	Phenylpropanoid biosynthesis	E3.2.1.21	-1.275	0	-1.476	0	0.999	0	1.211	0.001
C09p22950.1_BnaDAR	K01188	ko00940	Phenylpropanoid biosynthesis	E3.2.1.21	-0.528	0.136	-0.962	0.093	0.984	0.037	1.43	0.015
A02p23140.1_BnaDAR	K09753	ko00940	Phenylpropanoid biosynthesis	CCR	-1.292	0.002	-0.641	0.061	0.239	0.285	-0.402	0.314
A06p11970.1_BnaDAR	K09753	ko00940	Phenylpropanoid biosynthesis	CCR	-1.438	0.002	-1.368	0.001	0.525	0.023	0.468	0.271
A07p44860.1_BnaDAR	K09753	ko00940	Phenylpropanoid biosynthesis	CCR	-0.924	0.001	-0.428	0.292	1.432	0	0.946	0.045
C05p14170.1_BnaDAR	K09753	ko00940	Phenylpropanoid biosynthesis	CCR	-1.152	0.009	-0.695	0.025	0.397	0.188	-0.047	0.906
C08p44670.1_BnaDAR	K09753	ko00940	Phenylpropanoid biosynthesis	CCR	0.072	0.768	0.094	0.679	1.438	0	1.429	0
A03p42110.1_BnaDAR	K01904	ko00940	Phenylpropanoid biosynthesis	4CL	-0.976	0.001	-1.255	0.005	0.729	0	1.017	0.034
A05p19450.1_BnaDAR	K01904	ko00940	Phenylpropanoid biosynthesis	4CL	-2.252	0.002	-1.612	0.001	-0.148	0.709	-0.778	0.067
A05p27420.1_BnaDAR	K01904	ko00940	Phenylpropanoid biosynthesis	4CL	-1.837	0.004	-0.667	0.033	-0.2	0.545	-1.359	0.011
A05p27470.1_BnaDAR	K01904	ko00940	Phenylpropanoid biosynthesis	4CL	NA	NA	-1.911	0.005	-2.642	0.002	NA	NA
C03p51550.1_BnaDAR	K01904	ko00940	Phenylpropanoid biosynthesis	4CL	-1.379	0	-1.135	0.003	1.103	0	0.87	0.027
C06p13210.1_BnaDAR	K01904	ko00940	Phenylpropanoid biosynthesis	4CL	-2.078	0.003	-1.576	0.007	0.449	0.225	-0.044	0.939
A03p62750.1_BnaDAR	K00083	ko00940	Phenylpropanoid biosynthesis	CAD	-1.16	0.002	-0.97	0	0.703	0	0.525	0.053
A07p38840.1_BnaDAR	K00083	ko00940	Phenylpropanoid biosynthesis	CAD	0	0.999	-0.029	0.907	-1.417	0	-1.373	0.002
C07p60330.1_BnaDAR	K00083	ko00940	Phenylpropanoid biosynthesis	CAD	-1.557	0.001	-1.152	0	1.299	0	0.908	0.001
A04p06200.1_BnaDAR	K10775	ko00940	Phenylpropanoid biosynthesis	PAL	-2.03	0.002	-1.449	0.035	0.938	0.022	0.364	0.563
A04p28310.1_BnaDAR	K10775	ko00940	Phenylpropanoid biosynthesis	PAL	-1.271	0.001	-0.818	0.106	-0.376	0.075	-0.822	0.126
A05p08780.1_BnaDAR	K10775	ko00940	Phenylpropanoid biosynthesis	PAL	-1.901	0.001	-0.643	0.124	1.103	0.001	-0.147	0.778
A05p38810.1_BnaDAR	K10775	ko00940	Phenylpropanoid biosynthesis	PAL	-2.664	0.013	-2.076	0	1.417	0.058	0.842	0.076
A07p21490.1_BnaDAR	K10775	ko00940	Phenylpropanoid biosynthesis	PAL	-2.275	0.005	-1.14	0.029	0.624	0.163	-0.502	0.328
A09p46290.1_BnaDAR	K10775	ko00940	Phenylpropanoid biosynthesis	PAL	-1.796	0.003	-1.012	0.054	1.119	0.002	0.343	0.538
C04p10910.1_BnaDAR	K10775	ko00940	Phenylpropanoid biosynthesis	PAL	-1.368	0	-0.905	0.028	0.726	0.001	0.272	0.512
C04p39320.1_BnaDAR	K10775	ko00940	Phenylpropanoid biosynthesis	PAL	-2.002	0.003	-0.898	0.022	1.03	0.024	-0.062	0.898
C04p39330.1_BnaDAR	K10775	ko00940	Phenylpropanoid biosynthesis	PAL	-1.928	0.003	-1.448	0.024	0.57	0.119	0.097	0.88
C04p39690.1_BnaDAR	K10775	ko00940	Phenylpropanoid biosynthesis	PAL	-2.035	0.009	-0.97	0.083	0.506	0.29	-0.551	0.349
C04p39700.1_BnaDAR	K10775	ko00940	Phenylpropanoid biosynthesis	PAL	-1.879	0.005	-1.62	0.008	-0.123	0.79	-0.372	0.452
C05p57840.1_BnaDAR	K10775	ko00940	Phenylpropanoid biosynthesis	PAL	-2.57	0.015	-2.03	0	0.896	0.139	0.365	0.557
C06p21090.1_BnaDAR	K10775	ko00940	Phenylpropanoid biosynthesis	PAL	-1.746	0.002	-0.955	0.103	1.143	0.006	0.359	0.546
C08p28490.1_BnaDAR	K10775	ko00940	Phenylpropanoid biosynthesis	PAL	-1.783	0.002	-1.236	0.007	0.821	0.005	0.283	0.541
C04p65660.1_BnaDAR	K10775	ko00940	Phenylpropanoid biosynthesis	PAL	-1.497	0.006	-0.284	0.36	1.257	0.001	0.052	0.915
A04p26570.1_BnaDAR	K22395	ko00940	Phenylpropanoid biosynthesis	K22395	-1.067	0.126	-1.625	0.005	0.803	0.07	1.37	0.082
A05p10870.1_BnaDAR	K22395	ko00940	Phenylpropanoid biosynthesis	K22395	-1.323	0.019	-2.745	0	1.477	0	2.907	0.002
A06p47200.1_BnaDAR	K22395	ko00940	Phenylpropanoid biosynthesis	K22395	-0.667	0.013	0.269	0.42	1.09	0	0.163	0.711
A07p09640.1_BnaDAR	K22395	ko00940	Phenylpropanoid biosynthesis	K22395	-2.174	0.001	-2.087	0	-0.588	0.053	-0.665	0.069
A09p21090.1_BnaDAR	K22395	ko00940	Phenylpropanoid biosynthesis	K22395	-1.46	0.017	-2.916	0	-0.589	0.127	0.877	0.044
A09p21120.1_BnaDAR	K22395	ko00940	Phenylpropanoid biosynthesis	K22395	-1.076	0.003	-2.455	0.001	0.23	0.471	1.619	0.012
A09p35550.1_BnaDAR	K22395	ko00940	Phenylpropanoid biosynthesis	K22395	-1.358	0.001	-2.272	0	0.075	0.77	1.003	0.004
C04p13970.1_BnaDAR	K22395	ko00940	Phenylpropanoid biosynthesis	K22395	-0.182	0.774	-3.995	0.001	-0.297	0.514	NA	NA
C04p63990.1_BnaDAR	K22395	ko00940	Phenylpropanoid biosynthesis	K22395	-0.618	0.371	-1.328	0.001	-0.128	0.666	0.594	0.404
C05p29820.1_BnaDAR	K22395	ko00940	Phenylpropanoid biosynthesis	K22395	-0.952	0.003	-1.522	0	-0.203	0.272	0.38	0.191
C07p14920.1_BnaDAR	K22395	ko00940	Phenylpropanoid biosynthesis	K22395	-2.022	0.001	-2.239	0.001	-0.153	0.598	0.073	0.875
C07p27200.1_BnaDAR	K22395	ko00940	Phenylpropanoid biosynthesis	K22395	-1.029	0.005	-0.452	0.218	1.617	0	1.05	0.046
C09p26860.1_BnaDAR	K22395	ko00940	Phenylpropanoid biosynthesis	K22395	-0.692	0.003	-1.044	0.011	1.118	0	1.479	0.006
C09p26890.1_BnaDAR	K22395	ko00940	Phenylpropanoid biosynthesis	K22395	-0.851	0.017	NA	NA	4.982	0	5.625	0.001
C09p26910.1_BnaDAR	K22395	ko00940	Phenylpropanoid biosynthesis	K22395	-1.502	0.013	-2.842	0	-0.448	0.259	0.904	0.106
A06p01640.1_BnaDAR	K18368	ko00940	Phenylpropanoid biosynthesis	CSE	-1.032	0.012	-0.363	0.59	1.695	0.002	1.036	0.092
C06p08230.1_BnaDAR	K18368	ko00940	Phenylpropanoid biosynthesis	CSE	-0.302	0.082	-0.765	0.001	-1.447	0	-0.971	0.001
A08p17060.1_BnaDAR	K23260	ko00940	Phenylpropanoid biosynthesis	TOGT1	1.077	0.005	0.954	0	-0.044	0.879	0.094	0.681
A08p17080.1_BnaDAR	K23260	ko00940	Phenylpropanoid biosynthesis	TOGT1	1.555	0.001	1.424	0	-0.349	0.107	-0.205	0.488
A01p04320.1_BnaDAR	K23260	ko00940	Phenylpropanoid biosynthesis	TOGT1	0.652	0.036	0.34	0.425	1.454	0.001	1.78	0.001
C01p04720.1_BnaDAR	K23260	ko00940	Phenylpropanoid biosynthesis	TOGT1	1.19	0.036	NA	NA	NA	NA	1.261	0.045
C03p56410.1_BnaDAR	K23260	ko00940	Phenylpropanoid biosynthesis	TOGT1	-0.746	0.081	NA	NA	1.4	0.005	0.446	0.376
C03p85990.1_BnaDAR	K23260	ko00940	Phenylpropanoid biosynthesis	TOGT1	1.157	0.006	0.796	0.001	0.045	0.88	0.418	0.114
A01p30760.1_BnaDAR	K05350	ko00940	Phenylpropanoid biosynthesis	bglB	-0.221	0.716	0.982	0.013	0.028	0.965	-1.163	0.011
A01p36310.1_BnaDAR	K05350	ko00940	Phenylpropanoid biosynthesis	bglB	NA	NA	0.211	0.777	-2.249	0.024	-0.416	0.496
A03p52950.1_BnaDAR	K05350	ko00940	Phenylpropanoid biosynthesis	bglB	1.071	0.102	1.01	0.023	NA	NA	-0.211	0.704
C01p39090.1_BnaDAR	K05350	ko00940	Phenylpropanoid biosynthesis	bglB	-0.82	0.006	-0.382	0.024	1.004	0	0.578	0.017
C01p46130.1_BnaDAR	K05350	ko00940	Phenylpropanoid biosynthesis	bglB	0.43	0.47	-1.281	0.007	-0.701	0.088	1.023	0.107
C07p51390.1_BnaDAR	K05350	ko00940	Phenylpropanoid biosynthesis	bglB	NA	NA	0.657	0.079	-1.315	0.022	-1.034	0.024
C09p55160.1_BnaDAR	K05349	ko00940	Phenylpropanoid biosynthesis	bglX	-1.301	0.002	-2.092	0	0.342	0.087	1.146	0.001
A02p00050.1_BnaDAR	K09756	ko00940	Phenylpropanoid biosynthesis	SCPL19, SNG2	-1.264	0.007	-0.98	0.326	1.191	0.005	0.915	0.422
A03p43700.1_BnaDAR	K12355	ko00940	Phenylpropanoid biosynthesis	REF1	0.259	0.476	1.009	0.083	0.935	0.068	0.197	0.693
A05p21210.1_BnaDAR	K11188	ko00940	Phenylpropanoid biosynthesis	PRDX6	NA	NA	-0.558	0.089	-1.789	0.001	-1.857	0.036
A01p03850.1_BnaDAR	K00801	ko00909	Sesquiterpenoid and triterpenoid biosynthesis	FDFT1	NA	NA	-0.081	0.841	-1.585	0.02	-0.629	0.2
A08p16700.1_BnaDAR	K00801	ko00909	Sesquiterpenoid and triterpenoid biosynthesis	FDFT1	NA	NA	1.58	0.004	NA	NA	-0.701	0.169
C01p04160.1_BnaDAR	K00801	ko00909	Sesquiterpenoid and triterpenoid biosynthesis	FDFT1	1.05	0.016	0.401	0.1	-0.812	0.011	-0.149	0.675
C07p60680.1_BnaDAR	K00801	ko00909	Sesquiterpenoid and triterpenoid biosynthesis	FDFT1	-0.504	0.226	0.55	0.136	-0.018	0.967	-1.055	0.033
A02p40760.1_BnaDAR	K00511	ko00909	Sesquiterpenoid and triterpenoid biosynthesis	SQLE, ERG1	-1.925	0.002	1.056	0.156	1.927	0.014	-1.045	0.064
A02p40770.1_BnaDAR	K00511	ko00909	Sesquiterpenoid and triterpenoid biosynthesis	SQLE, ERG1	-0.542	0.488	-2.798	0.002	-1.737	0.01	NA	NA
A09p18260.1_BnaDAR	K00511	ko00909	Sesquiterpenoid and triterpenoid biosynthesis	SQLE, ERG1	0.002	0.996	0.332	0.082	-0.692	0.009	-1.008	0.002
C02p60620.1_BnaDAR	K00511	ko00909	Sesquiterpenoid and triterpenoid biosynthesis	SQLE, ERG1	-1.414	0.014	NA	NA	3.272	0	NA	NA
C09p57990.1_BnaDAR	K15799	ko00909	Sesquiterpenoid and triterpenoid biosynthesis	BS, TPS11	-0.378	0.096	-0.095	0.88	1.564	0	1.292	0.047
C09p58010.1_BnaDAR	K15799	ko00909	Sesquiterpenoid and triterpenoid biosynthesis	BS, TPS11	-0.348	0.131	-0.44	0.473	1.551	0	1.654	0.027
A03p30850.1_BnaDAR	K04120	ko00904	Diterpenoid biosynthesis	E5.5.1.13	-0.358	0.053	-1.131	0	-0.521	0.004	0.267	0.231
A03p52700.1_BnaDAR	K04125	ko00904	Diterpenoid biosynthesis	E1.14.11.13	-0.156	0.682	-0.665	0.039	1.296	0.002	1.818	0.002
A07p10090.1_BnaDAR	K04125	ko00904	Diterpenoid biosynthesis	E1.14.11.13	0.76	0.006	1.112	0.001	0.211	0.406	-0.126	0.568
A09p36480.1_BnaDAR	K04125	ko00904	Diterpenoid biosynthesis	E1.14.11.13	-1.583	0.003	-2.585	0	-0.311	0.298	0.705	0.037
A10p01180.1_BnaDAR	K04125	ko00904	Diterpenoid biosynthesis	E1.14.11.13	0.121	0.719	0.333	0.13	1.004	0.001	0.804	0.025
C01p15140.1_BnaDAR	K04125	ko00904	Diterpenoid biosynthesis	E1.14.11.13	-2.122	0.037	-0.049	0.953	-0.407	0.462	-2.459	0.052
C03p76330.1_BnaDAR	K04125	ko00904	Diterpenoid biosynthesis	E1.14.11.13	-0.258	0.428	-1.166	0.006	0.533	0.014	1.449	0.017
C05p28840.1_BnaDAR	K04125	ko00904	Diterpenoid biosynthesis	E1.14.11.13	1.519	0.006	1.809	0.004	0.465	0.183	0.185	0.784
A05p13210.1_BnaDAR	K04123	ko00904	Diterpenoid biosynthesis	KAO	-0.789	0.002	-1.036	0	0.735	0.001	0.996	0.001
C05p03400.1_BnaDAR	K04123	ko00904	Diterpenoid biosynthesis	KAO	-0.189	0.655	0.722	0.04	1.179	0.006	0.281	0.459
A03p27200.1_BnaDAR	K12467	ko00902	Monoterpenoid biosynthesis	E4.2.3.15	-0.626	0.018	-0.609	0.01	1.258	0	1.253	0.001
C03p32690.1_BnaDAR	K12467	ko00902	Monoterpenoid biosynthesis	E4.2.3.15	-0.147	0.598	-0.795	0.001	0.48	0.022	1.14	0.003
A04p01210.1_BnaDAR	K15095	ko00902	Monoterpenoid biosynthesis	E1.1.1.208	-1.818	0.006	1.341	0.012	2.991	0	-0.155	0.784
C04p31490.1_BnaDAR	K15095	ko00902	Monoterpenoid biosynthesis	E1.1.1.208	-1.348	0.018	-2.23	0.007	1.238	0.006	2.133	0.028
A08p22990.1_BnaDAR	K23232	ko00902	Monoterpenoid biosynthesis	10HGO	-1.045	0.111	NA	NA	2.26	0.002	NA	NA
Note: These genes were screened based on KEGG enrichment analysis results. The log2FC values in red, green, and black indicate significant upregulation, downregulation, and insignificant changes in gene expression, respectively. "NA" stands for "not available", indicating that no information was provided. Differential gene expression analysis was conducted using edgeR (version 3.42.4). Raw read c…
